# Supplementary material for: Rapid diagnosis of duck Tembusu virus and goose astrovirus with TaqMan-based duplex real-time PCR
Source: Front Microbiol. 2023 Mar 30;14:1146241. doi: 10.3389/fmicb.2023.1146241 (PMC10098182; doi:10.3389/fmicb.2023.1146241)
Supplement: SUPPLEMENTARY TABLE S1 — Reference strains used in this study. [file Table_1.XLSX]

## Sheet: Tembusu
Description	Scientific Name	Per. ident	Acc. Len	Accession
Tembusu virus strain ZJLJS71, complete genome	Tembusu virus	99.7	10990	KX977553.1
Tembusu virus strain ZJQT17, complete genome	Tembusu virus	99.7	10990	KX977552.1
Tembusu virus strain FJFQ300, complete genome	Tembusu virus	99.7	10990	KX977551.1
Tembusu virus strain SH201002 polyprotein gene, complete cds	Tembusu virus	99.4	10278	KY623442.1
Tembusu virus strain DU/CH/LSD/110128 F10 polyprotein gene, complete cds	Tembusu virus	99.4	10726	KC800808.1
Tembusu virus isolate FJMH220, complete genome	Tembusu virus	99.4	10990	JQ928189.1
Tembusu virus strain Du/CH/LSD/110128 P90, complete genome	Tembusu virus	99.1	10924	KJ782380.1
Tembusu virus strain Du/CH/LSD/110128 P70, complete genome	Tembusu virus	99.1	10924	KJ782379.1
Tembusu virus strain Du/CH/LSD/110128 P50, complete genome	Tembusu virus	99.1	10924	KJ782378.1
Tembusu virus strain Du/CH/LSD/110128 P30, complete genome	Tembusu virus	99.1	10924	KJ782377.1
Tembusu virus strain GS-PT-7 polyprotein gene, complete cds	Tembusu virus	99.1	10278	JQ627864.1
Tembusu virus strain FQ-C1, complete genome	Tembusu virus	98.8	10990	KX977555.1
Tembusu virus strain Du/CH/LSD/110128, complete genome	Tembusu virus	98.8	10787	KC136210.1
Tembusu virus strain CK-SD-11 polyprotein gene, complete cds	Tembusu virus	98.8	10278	JQ627862.1
Tembusu virus isolate BJ2013, complete genome	Tembusu virus	98.49	10990	MN649265.1
Tembusu virus isolate HB2010, complete genome	Tembusu virus	98.49	10990	MN649262.1
Tembusu virus isolate zjYY150903 polyprotein gene, complete cds	Tembusu virus	98.49	10990	MF522176.1
Tembusu virus isolate zjYY150902 polyprotein gene, complete cds	Tembusu virus	98.49	10990	MF522175.1
Tembusu virus strain SH201001 polyprotein gene, complete cds	Tembusu virus	98.49	10278	KY623443.1
Tembusu virus strain PS, complete genome	Tembusu virus	98.49	10990	KT876991.1
Tembusu virus genomic RNA, complete genome, strain: TMUV-YY1Du	Tembusu virus	98.49	10990	AB917088.1
Tembusu virus isolate P4, complete genome	Tembusu virus	98.49	10990	MZ574097.1
Tembusu virus isolate Tembusu virus strain, complete genome	Tembusu virus	98.49	10989	KF192951.1
Tembusu virus isolate SDMS, complete genome	Tembusu virus	98.49	10990	KC333867.1
Tembusu virus isolate ZJ-6, complete genome	Tembusu virus	98.49	10990	JF459991.1
Tembusu virus strain ZJ 407, complete genome	Tembusu virus	98.49	10990	JQ314464.1
Tembusu virus isolate YY5, complete genome	Tembusu virus	98.49	10990	JF270480.1
Tembusu virus isolate NMCF polyprotein gene, complete cds	Tembusu virus	98.19	10278	MH764607.1
Tembusu virus isolate zjYY150901 polyprotein gene, complete cds	Tembusu virus	98.19	10990	MF522174.1
Tembusu virus isolate FX2010, complete genome	Tembusu virus	98.19	10991	MH414568.1
Tembusu virus strain FX2010 polyprotein gene, complete cds	Tembusu virus	98.19	10278	KY623434.1
Tembusu virus strain HB201102 polyprotein gene, complete cds	Tembusu virus	98.19	10278	KY623427.1
Tembusu virus strain ZJ2010B2 polyprotein gene, complete cds	Tembusu virus	98.19	10278	KY623422.1
Tembusu virus strain HB201101 polyprotein gene, complete cds	Tembusu virus	98.19	10278	KY623416.1
Tembusu virus strain AH-F10 from China, complete genome	Tembusu virus	98.19	10990	KM102539.1
Tembusu virus isolate zc-1, complete genome	Tembusu virus	98.19	10990	KF557894.1
Tembusu virus isolate lq-1, complete genome	Tembusu virus	98.19	10990	KF557893.1
Tembusu virus isolate Shandong1, complete genome	Tembusu virus	98.19	10990	JX965381.1
Tembusu virus strain JS/2010, complete genome	Tembusu virus	98.19	10990	JX273153.1
Tembusu virus strain XHZD/2010, complete genome	Tembusu virus	98.19	10990	JQ595407.1
Tembusu virus strain JS804, complete genome	Tembusu virus	98.19	10990	JF895923.2
Tembusu virus strain JS201101 polyprotein gene, complete cds	Tembusu virus	98.19	10278	KY623426.1
Tembusu virus strain JS201102 polyprotein gene, complete cds	Tembusu virus	98.19	10278	KY623425.1
Tembusu virus isolate SDDZ polyprotein gene, complete cds	Tembusu virus	97.89	10278	MH764606.1
Tembusu virus isolate TC2B polyprotein gene, complete cds	Tembusu virus	97.89	10278	MH764605.1
Tembusu virus isolate Y, complete genome	Tembusu virus	97.89	10990	MK542820.1
Tembusu virus strain NCLT230, complete genome	Tembusu virus	97.89	10990	KX977554.1
Tembusu virus strain GD06, complete genome	Tembusu virus	97.89	10990	KX977550.1
Tembusu virus strain SD201147 polyprotein gene, complete cds	Tembusu virus	97.89	10278	KY623424.1
Tembusu virus strain HB201214 polyprotein gene, complete cds	Tembusu virus	97.89	10278	KY623420.1
Tembusu virus strain HB201217 polyprotein gene, complete cds	Tembusu virus	97.89	10278	KY623419.1
Tembusu virus strain HB201002 polyprotein gene, complete cds	Tembusu virus	97.89	10278	KY623418.1
Tembusu virus strain HB201001 polyprotein gene, complete cds	Tembusu virus	97.89	10278	KY623417.1
Tembusu virus isolate FS-2011, complete genome	Tembusu virus	97.89	10991	KX686578.1
Tembusu virus isolate PY-2014, complete genome	Tembusu virus	97.89	10990	KX686573.1
Tembusu virus isolate SDSG, complete genome	Tembusu virus	97.89	10990	KJ740746.1
Tembusu virus strain JM polyprotein gene, complete cds	Tembusu virus	97.89	10278	JN811559.1
Tembusu virus strain FS polyprotein gene, complete cds	Tembusu virus	97.89	10278	JN811558.1
Tembusu virus isolate SD2010, complete genome	Tembusu virus	97.59	10990	MN649260.1
Tembusu virus isolate GX2012, complete genome	Tembusu virus	97.59	10992	MN649264.1
Tembusu virus isolate GL, complete genome	Tembusu virus	97.59	10990	MK889501.1
Tembusu virus strain SD201151 polyprotein gene, complete cds	Tembusu virus	97.59	10278	KY623421.1
Tembusu virus isolate PY-2013, complete genome	Tembusu virus	97.59	10991	KX686576.1
Tembusu virus isolate HZ4-2015, complete genome	Tembusu virus	97.59	10991	KX686571.1
Tembusu virus genomic RNA, complete genome, strain: TMUV-WZDu	Tembusu virus	97.59	10990	AB917089.1
Tembusu virus isolate SDXT, complete genome	Tembusu virus	97.59	10990	KJ740745.1
Tembusu virus strain WJ-1, complete genome	Tembusu virus	97.59	10990	JX549382.1
Tembusu virus genomic RNA, complete genome, strain: TMUV-JSGo	Tembusu virus	97.58	10959	AB917090.1
Tembusu virus isolate AH2014, complete genome	Tembusu virus	97.29	10990	MN649267.1
Tembusu virus isolate HB2016, complete genome	Tembusu virus	97.29	10991	MN649266.1
Tembusu virus isolate GX2015, complete genome	Tembusu virus	97.29	10990	MN649263.1
Duck Tembusu virus isolate DTMUV-AH2011, complete genome	Duck Tembusu virus	98.8	11064	KJ958533.1
Duck Tembusu virus isolate df-2, complete genome	Duck Tembusu virus	98.49	10990	KJ489355.1
Duck Tembusu virus isolate GD2014 polyprotein gene, complete cds	Duck Tembusu virus	98.19	10990	KU323595.1
Duck Tembusu virus strain GDLH01, complete genome	Duck Tembusu virus	98.19	10990	KT824876.1
Duck Tembusu virus strain WFZ_2012, complete genome	Duck Tembusu virus	98.19	10990	KC990545.1
Duck Tembusu virus strain LD_2010, complete genome	Duck Tembusu virus	98.19	10990	KC990544.1
Duck Tembusu virus strain FX_2012, complete genome	Duck Tembusu virus	98.19	10990	KC990541.1
Duck Tembusu virus strain BZ_2010, complete genome	Duck Tembusu virus	98.19	10990	KC990540.1
Duck Tembusu virus isolate MC, complete genome	Duck Tembusu virus	97.89	10990	KX452096.1
Duck Tembusu virus strain DTMUV/CH/2014, complete genome	Duck Tembusu virus	97.89	10991	KP096415.1
Duck Tembusu virus strain LC_2010, complete genome	Duck Tembusu virus	97.89	10990	KC990543.1
Duck Tembusu virus isolate DTMUV JS-S2/2015, complete genome	Duck Tembusu virus	97.89	10883	KY810819.1
Duck Tembusu virus isolate DTMUV JS-S1/2015, complete genome	Duck Tembusu virus	97.89	10883	KY810818.1
Duck Tembusu virus strain JS-L1/2015, complete genome	Duck Tembusu virus	97.89	10890	KY626659.1
Duck Tembusu virus isolate xz 2012, complete genome	Duck Tembusu virus	97.89	10990	KM188953.1
Duck Tembusu virus strain GDHD2014-3, complete genome	Duck Tembusu virus	97.59	10992	KT159713.1
Duck Tembusu virus isolate G23 polyprotein gene, complete cds	Duck Tembusu virus	97.59	10881	KT239021.1
Duck Tembusu virus strain GX_2011, complete genome	Duck Tembusu virus	97.59	10990	KC990542.1

## Sheet: Astrovirus
Description	Scientific Name	Acc. Len	Accession
Goose astrovirus isolate JX01/China/2021, complete genome	Goose astrovirus	7173	MZ576222.1
Goose astrovirus isolate AHAU5, complete genome	Goose astrovirus	7182	MN428645.1
Goose astrovirus strain SQ, complete genome	Goose astrovirus	7175	OK148600.1
Goose astrovirus isolate AstV/HN02/Goose/1119/18, complete genome	Goose astrovirus	7170	MN307117.1
Goose astrovirus isolate JRMS, complete genome	Goose astrovirus	7177	OK571390.1
Goose astrovirus isolate ZJLD, complete genome	Goose astrovirus	7172	OK571389.1
Goose astrovirus isolate HNXX-6/China/2020, complete genome	Goose astrovirus	7172	MW592379.1
Goose astrovirus isolate HNSQ-6/China/2020, complete genome	Goose astrovirus	7172	MW592378.1
Goose astrovirus isolate HNKF-1/China/2020, complete genome	Goose astrovirus	7174	MW592377.1
Goose astrovirus isolate XT1, complete genome	Goose astrovirus	7182	MW413813.1
Goose astrovirus isolate AHAU3, complete genome	Goose astrovirus	7183	MN428643.1
Goose astrovirus strain G512, partial sequence	Goose astrovirus	7183	OM273302.1
Goose astrovirus isolate HNNY0620, complete genome	Goose astrovirus	7166	MZ367612.1
Goose astrovirus isolate AAstV/Goose/CHN/2019/DY-19, complete genome	Goose astrovirus	7175	MT708902.1
Goose astrovirus isolate SDPD, complete genome	Goose astrovirus	7116	MW345727.1
Goose astrovirus isolate AstV/HN03/Goose/0402/19, complete genome	Goose astrovirus	7170	MN307120.1
Goose astrovirus isolate GD AHAU2, complete genome	Goose astrovirus	7182	MN428642.1
Goose astrovirus strain G516, partial sequence	Goose astrovirus	7183	OM273303.1
Goose astrovirus strain Astv/Goose/Guangdong/1811LHC/2018, complete genome	Goose astrovirus	7183	MN127958.1
Goose astrovirus strain Astv/Goose/Guangdong/1901SM/2019, complete genome	Goose astrovirus	7183	MN127955.1
Goose astrovirus strain Astv/Goose/Guangdong/1901TBF/2019, complete genome	Goose astrovirus	7183	MN127954.1
Goose astrovirus strain Astv/Goose/Guangdong/1901LNC/2019, complete genome	Goose astrovirus	7183	MN127953.1
Goose astrovirus strain Astv/Goose/Guangdong/1811DWM/2018, complete genome	Goose astrovirus	7183	MN127957.1
Goose astrovirus strain G520, partial sequence	Goose astrovirus	7183	OM273306.1
Goose astrovirus 2 strain HNU-CSZ2-2019, complete genome	Goose astrovirus 2	7154	MT934439.1
Goose astrovirus 2 strain HNU-LYG2-2019, complete genome	Goose astrovirus 2	7154	MT934437.1
Goose astrovirus strain Astv/Goose/Guangdong/1811CFC/2018, complete genome	Goose astrovirus	7183	MN127956.1
Goose astrovirus strain Astv/Goose/Guangdong/1812GXG/2018, complete genome	Goose astrovirus	7183	MN127952.1
Goose astrovirus 2 strain HNU-LYG3-2019, complete genome	Goose astrovirus 2	7154	MT934438.1
Goose astrovirus isolate XX, complete genome	Goose astrovirus	7252	MN337323.1
Goose astrovirus strain G519, partial sequence	Goose astrovirus	7183	OM273305.1
Goose astrovirus isolate AstV/HB02/Goose/0310/19, complete genome	Goose astrovirus	7170	MN307119.1
Goose astrovirus isolate AstV/AH02/Goose/0715/18, complete genome	Goose astrovirus	7170	MN307116.1
Goose astrovirus strain JS2019/China, complete genome	Goose astrovirus	7176	MZ540211.1
Goose astrovirus strain AstV/Goose/2018/HLJ01, complete genome	Goose astrovirus	7116	MN175321.1
Goose astrovirus isolate HN1G, complete genome	Goose astrovirus	7148	KY807085.1
Goose astrovirus isolate JSHA, complete genome	Goose astrovirus	7175	MK125058.1
Goose astrovirus strain AstV/Goose/CXZ/18, complete genome	Goose astrovirus	7252	MH807626.1
Goose astrovirus strain G576, partial sequence	Goose astrovirus	7183	OM273310.1
Goose astrovirus strain G548, partial sequence	Goose astrovirus	7183	OM273309.1
Goose astrovirus strain G518, partial sequence	Goose astrovirus	7183	OM273304.1
Goose astrovirus strain AstV/SDPY/Goose/1116/17, complete genome	Goose astrovirus	7252	MH052598.1
Goose astrovirus strain AAstV/Goose/CHN/2017/SD01, partial genome	Goose astrovirus	7175	MF772821.1
Goose astrovirus strain G538, partial sequence	Goose astrovirus	7183	OM273308.1
Goose astrovirus strain G529, partial sequence	Goose astrovirus	7183	OM273307.1
Goose astrovirus isolate SDXT, complete genome	Goose astrovirus	7252	MN399857.1
Goose astrovirus isolate GD, complete genome	Goose astrovirus	7183	MG934571.1
Goose astrovirus strain Astv/Goose/Guangdong/1807LWG/2018, complete genome	Goose astrovirus	7183	MN109954.1
Goose astrovirus strain Astv/Goose/Guangdong/1807LZQ/2018, complete genome	Goose astrovirus	7183	MN103532.1
Goose astrovirus isolate AstV/HB01/Goose/0123/19, complete genome	Goose astrovirus	7170	MN307118.1
Goose astrovirus isolate AHAU4, complete genome	Goose astrovirus	7182	MN428644.1
Goose astrovirus isolate AHAU1, complete genome	Goose astrovirus	7177	MN428641.1
Goose astrovirus isolate GTF-04, complete genome	Goose astrovirus	7141	MN068023.1
Goose astrovirus isolate AstV/HN01/Goose/0103/18, complete genome	Goose astrovirus	7170	MN307114.1
Goose astrovirus strain Astv/Goose/Guangdong/1803LZM/2018, complete genome	Goose astrovirus	7183	MN109955.1
Goose astrovirus strain AstV/HBXG/Goose/2019, complete genome	Goose astrovirus	7170	MN894548.1
Goose astrovirus isolate AstV/SDTA, complete genome	Goose astrovirus	7252	MN809622.1
Goose astrovirus strain Astv/Goose/Guangdong/1811TS/2018, complete genome	Goose astrovirus	7183	MN127951.1
Goose astrovirus strain Astv/Goose/Guangdong/1812LMG/2018, complete genome	Goose astrovirus	7183	MN127959.1
Goose astrovirus strain Astv/Goose/Guangdong/1810MFC/2018, complete genome	Goose astrovirus	7183	MN109957.1
Goose astrovirus isolate AstV/AH01/Goose/0512/18, complete genome	Goose astrovirus	7170	MN307115.1
Goose astrovirus isolate GTF-07, complete genome	Goose astrovirus	7141	MN068024.1
Goose astrovirus strain Astv/Goose/Guangdong/1808CCF/2018, complete genome	Goose astrovirus	7183	MN109956.1
Goose astrovirus isolate LH RdRp protein (ORF1b) gene, partial cds	Goose astrovirus	1551	MN337331.1
Goose astrovirus isolate ZK RdRp protein (ORF1b) gene, partial cds	Goose astrovirus	1551	MN337330.1
Goose astrovirus isolate ZMD RdRp protein (ORF1b) gene, partial cds	Goose astrovirus	1551	MN337334.1
Goose astrovirus isolate PDS RdRp protein (ORF1b) gene, partial cds	Goose astrovirus	1551	MN337333.1
Goose astrovirus isolate XY RdRp protein (ORF1b) gene, partial cds	Goose astrovirus	1551	MN337335.1
Goose astrovirus isolate HB RdRp protein (ORF1b) gene, partial cds	Goose astrovirus	1551	MN337332.1
Goose astrovirus isolate JZ RdRp protein (ORF1b) gene, partial cds	Goose astrovirus	1551	MN337328.1
Goose astrovirus isolate KF RdRp protein (ORF1b) gene, partial cds	Goose astrovirus	1551	MN337326.1
Goose astrovirus isolate XX RdRp protein (ORF1b) gene, partial cds	Goose astrovirus	1551	MN337325.1
Goose astrovirus isolate ZZ RdRp protein (ORF1b) gene, partial cds	Goose astrovirus	1551	MN337324.1
Goose astrovirus isolate XC RdRp protein (ORF1b) gene, partial cds	Goose astrovirus	1551	MN337327.1
Goose astrovirus strain JSCZ4 ORF1b gene, partial cds; and ORF2 gene, complete cds	Goose astrovirus	2784	MG882766.1
Goose astrovirus strain AHCZ4 ORF1b gene, partial cds; and ORF2 gene, complete cds	Goose astrovirus	2784	MG882765.1
Goose astrovirus strain AHCZ2 ORF1b gene, partial cds; and ORF2 gene, complete cds	Goose astrovirus	2784	MG882764.1
Goose astrovirus isolate HLJ ORF1b gene, partial cds	Goose astrovirus	570	MN846267.1
Goose astrovirus strain GoAstV/Duck/Shandong/616g2/2020 polyprotein (ORF1b) mRNA, partial cds	Goose astrovirus	429	MW401223.1
Goose astrovirus strain GoAstV/Duck/Shandong/616g1/2020 polyprotein (ORF1b) mRNA, partial cds	Goose astrovirus	429	MW401222.1
Goose astrovirus strain GAV/FJ2017 polymerase 1b protein gene, partial cds	Goose astrovirus	437	MF576430.1
Goose astrovirus strain GsFJ02 polymerase 1b gene, partial cds	Goose astrovirus	437	MG581960.1
Goose astrovirus isolate 56/P1 RdRp (ORF1b) gene, partial cds	Goose astrovirus	391	KY807079.1
Goose astrovirus isolate 51/M-G RdRp (ORF1b) gene, partial cds	Goose astrovirus	391	KY807081.1
Goose astrovirus isolate 46/G-G RdRp (ORF1b) gene, partial cds	Goose astrovirus	391	KY807080.1
Goose astrovirus strain AHHF capsid protein (ORF2) gene, complete cds	Goose astrovirus	2115	MN099162.1
Goose astrovirus strain AH-11 capsid protein gene, complete cds	Goose astrovirus	2115	MT150879.1
Goose astrovirus strain AH-10 capsid protein gene, complete cds	Goose astrovirus	2115	MT150878.1
Goose astrovirus strain AH-7 capsid protein gene, complete cds	Goose astrovirus	2115	MT150875.1
Goose astrovirus strain AH-6 capsid protein gene, complete cds	Goose astrovirus	2115	MT150874.1
Goose astrovirus strain GoAstV/Duck/Shandong/616g2/2020 capsid protein (ORF2) mRNA, complete cds	Goose astrovirus	2115	MZ097399.1
Goose astrovirus strain GoAstV/Duck/Shandong/616g1/2020 capsid protein (ORF2) mRNA, complete cds	Goose astrovirus	2115	MZ097398.1
Goose astrovirus strain AH-9 capsid protein gene, complete cds	Goose astrovirus	2115	MT150877.1
Goose astrovirus strain AH-5 capsid protein gene, complete cds	Goose astrovirus	2115	MT150873.1
Goose astrovirus strain AH-4 capsid protein gene, complete cds	Goose astrovirus	2115	MT150872.1
Goose astrovirus strain AH-3 capsid protein gene, complete cds	Goose astrovirus	2115	MT150871.1
Goose astrovirus strain AH-13 capsid protein gene, complete cds	Goose astrovirus	2115	MT150881.1
Goose astrovirus strain AH-12 capsid protein gene, complete cds	Goose astrovirus	2115	MT150880.1
Goose astrovirus strain AH-8 capsid protein gene, complete cds	Goose astrovirus	2115	MT150876.1
Goose astrovirus strain AH-2 capsid protein gene, complete cds	Goose astrovirus	2115	MT150870.1
